# Supplementary material for: Cathepsin E Deficiency Ameliorates Graft-versus-Host Disease and Modifies Dendritic Cell Motility
Source: Front Immunol. 2017 Mar 1;8:203. doi: 10.3389/fimmu.2017.00203 (PMC5331043; doi:10.3389/fimmu.2017.00203)
Supplement: Supplementary file 1 [file Presentation_1.ZIP]

Archive with 11 entries (11 files):
- Figures.DOCX
- Table 1.PDF
- Table 10.PDF
- Table 2.PDF
- Table 4.PDF
- Table 5.PDF
- Table 6.PDF
- Table 7.PDF
- Table 8.PDF
- Table 9.PDF
- Table3.PDF
